# Supplementary material for: Antiprotozoal Activity of Azabicyclo-Nonanes Linked to Tetrazole or Sulfonamide Cores
Source: Molecules. 2022 Sep 21;27(19):6217. doi: 10.3390/molecules27196217 (PMC9572860; doi:10.3390/molecules27196217)
Supplement: Supplementary file 1 [file molecules-27-06217-s001.zip]

Archive with 1 entries (1 files):
- molecules-1895565-supplementary.pdf
